# Supplementary material for: Morphology of the immature stages of Dasyhelea silvatica Wang, Zhang & Yu with redescriptions of adults (Diptera, Ceratopogonidae)
Source: Zookeys. 2020 Aug 19;961:119–27. doi: 10.3897/zookeys.961.53882 (PMC7449983; doi:10.3897/zookeys.961.53882)
Supplement: XML Treatment for Dasyhelea silvatica [file zookeys.961.53882-treatment1.xml]

<!DOCTYPE tp:taxon-treatment
  PUBLIC "-//TaxonX//DTD Taxonomic Treatment Publishing DTD v0 20100105//EN" "tax-treatment-NSO.dtd">
<tp:taxon-treatment xmlns:tp="http://www.plazi.org/taxpub"><tp:treatment-meta><kwd-group><label>Taxon classification</label><kwd><named-content xmlns:xlink="http://www.w3.org/1999/xlink" content-type="kingdom">Animalia</named-content></kwd><kwd><named-content xmlns:xlink="http://www.w3.org/1999/xlink" content-type="order">Diptera</named-content></kwd><kwd><named-content xmlns:xlink="http://www.w3.org/1999/xlink" content-type="family">Ceratopogonidae</named-content></kwd></kwd-group><mixed-citation publication-type="journal"><person-group><name><surname>Lu</surname><given-names>Xue</given-names></name><name><surname>Duan</surname><given-names>Chen</given-names></name><name><surname>Ning</surname><given-names>Yuan</given-names></name><name><surname>Jiang</surname><given-names>Xiao Hong</given-names></name><name><surname>Hou</surname><given-names>Xiao Hui</given-names></name></person-group><article-title>Morphology of the immature stages of <italic><tp:taxon-name><tp:taxon-name-part taxon-name-part-type="genus" reg="Dasyhelea">Dasyhelea</tp:taxon-name-part> <tp:taxon-name-part taxon-name-part-type="species" reg="silvatica">silvatica</tp:taxon-name-part></tp:taxon-name></italic> Wang, Zhang &amp; Yu with redescriptions of adults (<tp:taxon-name><tp:taxon-name-part taxon-name-part-type="order">Diptera</tp:taxon-name-part></tp:taxon-name>, <tp:taxon-name><tp:taxon-name-part taxon-name-part-type="family">Ceratopogonidae</tp:taxon-name-part></tp:taxon-name>)</article-title><source>Zookeys</source><day>19</day><month>8</month><year>2020</year><volume>961</volume><fpage>119</fpage><lpage>127</lpage><pub-id pub-id-type="doi">10.3897/zookeys.961.53882</pub-id></mixed-citation></tp:treatment-meta><tp:nomenclature><tp:taxon-name><object-id xmlns:xlink="http://www.w3.org/1999/xlink" content-type="arpha" xlink:type="simple">260366E4-6EBF-5F72-B1CD-20E153EDD77E</object-id>
            <tp:taxon-name-part taxon-name-part-type="genus" reg="Dasyhelea">Dasyhelea</tp:taxon-name-part>
            <tp:taxon-name-part taxon-name-part-type="species" reg="silvatica">silvatica</tp:taxon-name-part>
          </tp:taxon-name><tp:taxon-authority>Wang, Zhang &amp; Yu, 2014</tp:taxon-authority><xref ref-type="fig" rid="F1">Figures 1</xref><xref ref-type="fig" rid="F2">, 2</xref><xref ref-type="fig" rid="F3">, 3</xref><tp:nomenclature-citation-list><tp:nomenclature-citation><tp:taxon-name>
                <tp:taxon-name-part taxon-name-part-type="genus" reg="Dasyhelea">Dasyhelea</tp:taxon-name-part> (<tp:taxon-name-part taxon-name-part-type="subgenus" reg="Dasyhelea">Dasyhelea</tp:taxon-name-part>) <tp:taxon-name-part taxon-name-part-type="species" reg="silvatica">silvatica</tp:taxon-name-part></tp:taxon-name><comment>Wang, Zhang &amp; Yu, 2014: 312 (male and female, China).</comment></tp:nomenclature-citation></tp:nomenclature-citation-list></tp:nomenclature><tp:treatment-sec sec-type="material" id="SECID0ELFAC"><title>Material examined.</title><p>3 males with pupal exuviae, 4 females with pupal exuviae, 3 fourth instar larvae, 2 larval exuviae. Xiaojiawan Village, Xinpu New District, Zunyi City, Guizhou Province, China, <named-content xmlns:xlink="http://www.w3.org/1999/xlink" content-type="dwc:verbatimCoordinates" xlink:type="simple"><named-content content-type="geo-json" specific-use="{&#34;type&#34;:&#34;Point&#34;,&#34;coordinates&#34;:[107.074339,27.723008]}" id="NCID0EUFAC" xlink:type="simple">27°43'22.83"N, 107°04'27.62"E</named-content></named-content>, 7.VII.2018, alt. 866 m, Chen Duan leg. 2 larvae examined by SEM. Same data as above.</p></tp:treatment-sec><tp:treatment-sec sec-type="description" id="SECID0EZFAC"><title>Descriptions.</title><p><bold>Fourth instar larva</bold> (Fig. <xref ref-type="fig" rid="F1">1A–J</xref>). Head capsule light brown, long, thin (Fig. <xref ref-type="fig" rid="F1">1A, B</xref>); chaetotaxy as in Fig. <xref ref-type="fig" rid="F1">1A</xref>. HL 0.25–0.27 (0.26, <italic>N</italic> = 2) mm; HW 0.16–0.17 (0.16, <italic>N</italic> = 2) mm; HR 1.56–1.58 (1.57, <italic>N</italic> = 2); SGW 0.07–0.08 (0.08, <italic>N</italic> = 2) mm; SGR 0.50–0.52 (0.49, <italic>N</italic> = 2). Antenna (Fig. <xref ref-type="fig" rid="F1">1C</xref>) short, cylindrical. Anterior portion of palatum (Fig. <xref ref-type="fig" rid="F1">1C</xref>) with four pairs of campaniformia sensilla; posterior portion with three pairs of coeloconica sensilla, two simple, one serrate (Fig. <xref ref-type="fig" rid="F1">1C, D</xref>); messors (Fig. <xref ref-type="fig" rid="F1">1E</xref>) well developed, stout, bisegment; scopae (Fig. <xref ref-type="fig" rid="F1">1E</xref>) well developed with elongate, strong pointed teeth. Mandible (Fig. <xref ref-type="fig" rid="F1">1B, C, F</xref>) stout, with four teeth, apical tooth more elongated, proximal tooth minute; MDL 0.07 (<italic>N</italic> = 2) mm, MDW 0.01 (<italic>N</italic> = 2) mm. Maxilla (Fig. <xref ref-type="fig" rid="F1">1C, F</xref>) well sclerotized; galeolacinia (Fig. <xref ref-type="fig" rid="F1">1C</xref>) with concentrated flap-like papillae, short seta; maxillary palpus (Fig. <xref ref-type="fig" rid="F1">1C, F</xref>) cylindrical, with seven or eight apical papillae. Hypostoma (Fig. <xref ref-type="fig" rid="F1">1F</xref>) with three large mesal teeth, flanked with four strong, lanceolate lateral teeth each side. Lacinial sclerite 1 with one seta; lacinial sclerite 2 without seta (Fig. <xref ref-type="fig" rid="F1">1F</xref>). Epipharynx (Fig. <xref ref-type="fig" rid="F1">1H–J</xref>) strongly sclerotized, dorsal comb moderately wide, round, subequally elongate, the middle of trailing edge with a large number of spines on the semicircular transparent membranous structure; lateral arms stout, elongate, with two auxiliary sclerites; LAW 0.10–0.13 (0.12, <italic>N</italic> = 2) mm, DCW 0.03–0.04 (0.04, <italic>N</italic> = 3). Hypopharynx (Fig. <xref ref-type="fig" rid="F1">1H, I</xref>) stout, heavily sclerotized, posterior comb straight with fringe, labium sclerotized. Thoracic pigmentation diffused, pale brown. Abdominal segments whitish, with diffused pale brown pigmentation. Caudal segment (Fig. <xref ref-type="fig" rid="F1">1G</xref>) with long stout hooks with pointed tips.</p><fig id="F1" position="float" orientation="portrait"><object-id xmlns:xlink="http://www.w3.org/1999/xlink" content-type="doi" xlink:type="simple">10.3897/zookeys.961.53882.figure1</object-id><object-id xmlns:xlink="http://www.w3.org/1999/xlink" content-type="arpha" xlink:type="simple">52740C7D-8F0A-5D07-8430-10E699C58848</object-id><label>Figure 1.</label><caption><p><italic><tp:taxon-name><tp:taxon-name-part taxon-name-part-type="genus" reg="Dasyhela">Dasyhela</tp:taxon-name-part> <tp:taxon-name-part taxon-name-part-type="species" reg="silvatica">silvatica</tp:taxon-name-part></tp:taxon-name></italic> Wang, Zhang &amp; Yu, fourth instar larva <bold>A</bold> chaetotaxy on the head capsule, lateral view (SEM) <bold>B</bold> chaetotaxy on the head capsule, ventral view <bold>C</bold> detail of labrum <bold>D</bold> sensilla coeloconica <bold>E</bold> detail of scopae <bold>F</bold> detail of mouthparts <bold>G</bold> caudal segment <bold>H</bold> head, ventral view <bold>I</bold> hypopharynx <bold>J</bold> epipharynx. Abbreviations: antenna (<bold>AN</bold>); epipharynx (<bold>epy</bold>); galeolacinia (<bold>GL</bold>); hypostoma (<bold>HY</bold>); hooks (<bold>H</bold>); hypopharynx (<bold>hyp</bold>); labrum (<bold>LB</bold>); lacinial sclerite 1 (<bold>LC1</bold>); lacinial sclerite 2 (<bold>LC2</bold>); mandible (<bold>MD</bold>); maxilla (<bold>MX</bold>); maxillary palpus (<bold>MP</bold>); messors (<bold>MS</bold>);palatum (<bold>PL</bold>); sensilla coeloconica (<bold>Sco</bold>); sensilla campaniformia (<bold>Sca</bold>); scopae (<bold>Sc</bold>); first lateral setae (<bold>l1</bold>); second lateral setae (<bold>l2</bold>). Scale bars: 0.1 mm (<bold>G–I</bold>).</p></caption><graphic xmlns:xlink="http://www.w3.org/1999/xlink" xlink:href="zookeys-961-119-g001.jpg" position="float" orientation="portrait" xlink:type="simple" id="oo_443205.jpg"><uri content-type="original_file" xlink:type="simple">https://binary.pensoft.net/fig/443205</uri></graphic></fig><p><bold>Pupa</bold> (Fig. <xref ref-type="fig" rid="F2">2A–J</xref>). <bold><italic>Male</italic>.</bold> Total length 2.51–2.71 (2.63, <italic>N</italic> = 3) mm. General coloration of exuviae pale brown. Head: dorsal apotome (Fig. <xref ref-type="fig" rid="F2">2A</xref>) 2.15 × broader than long, apex rounded, surface covered with brown rounded tubercles, anterior margin straight, lateral margin smooth, with three anterior wrinkles; apotome sensilla (Fig. <xref ref-type="fig" rid="F2">2A</xref>): DA-1-H elongate, thin seta, insert on well-developed tubercle, DA-2-H sensillum campaniform at base; disc surface covered by stout, rounded spinules; DAL 0.12–0.13 (0.13, <italic>N</italic> = 2) mm, DAW 0.26–0.29 (0.28, <italic>N</italic> = 2) mm, DAW/DAL 2.15–2.25. Respiratory organ apex dark brown, 7.6 × longer than broad, with circular fold, 12 apical, five lateral pores; ROL 0.22–0.25 (0.23, <italic>N</italic> = 3) mm, ROW 0.03 (0.03, <italic>N</italic> = 3) mm; pedicel pale brown, short, length 0.01 mm, ROP/ROL 0.05–0.07 (0.05, <italic>N</italic> = 3). Mouthparts with mandible, lacinia absent; two clypeal/labrals (Fig. <xref ref-type="fig" rid="F2">2C</xref>), CL-1-H and CL-2-H medium-sized, thin setae; two ocular sensilla, O-1-H long, thin seta, O-2-H campaniform sensillum (Fig. <xref ref-type="fig" rid="F2">2C</xref>); metathoracic sensilla (Fig. <xref ref-type="fig" rid="F2">2D</xref>): M-1-T and M-2-T campaniform sensilla; M-3-T long, thin seta. Tergite 1 (Fig. <xref ref-type="fig" rid="F2">2D</xref>) setae as follows: D-2-I papilla; D-4-I, D-7-I campaniform sensilla; L-1-I, L-2-I, L-3-I medium-sized, thin setae; two anterolateral sensilla (Fig. <xref ref-type="fig" rid="F2">2E</xref>): AL-1-T long, thin seta, AL-2-T medium-sized, thin seta; two anteromedial sensilla (Fig. <xref ref-type="fig" rid="F2">2E</xref>): AM-1-T, AM-2-T medium-sized, thin setae. Cephalothorax surface with small rounded tubercles, cephalothorax length 0.78–0.83 (0.80, <italic>N</italic> = 3) mm, width 0.59–0.64 (0.62, <italic>N</italic> = 3) mm. Cephalothoracic sensilla as follows (Fig. <xref ref-type="fig" rid="F2">2F</xref>): three dorsal setae, D-1-T and D-5-T short, thin setae, D-3-T campaniform sensillum, SA-2-T supra-alar campaniform sensillum. Cephalothoracic sensilla as follows: three dorsolateral cephalic sclerite sensilla (Fig. <xref ref-type="fig" rid="F2">2G</xref>), DL-1-H and DL-3-H medium-sized, thin setae, DL-2-H campaniform sensillum. Abdomen covered with short, stout spinules on anterior, posterior margin. Segment 4 (Fig. <xref ref-type="fig" rid="F2">2H</xref>) with sensillar pattern as follows: D-2-IV short, stout seta; D-4-IV and D-7-IV campaniform sensilla, D-8-IV long, thin setae, all located on flattened tubercles; L-1-IV long, stout seta, L-2-IV short, thin seta, L-3-IV short, stout seta, L-4-IV short, thin seta, all located on triangular tubercles; V-6-IV and V-7-IV short, stout setae, also located on flattened tubercles. Segment 9 (Fig. <xref ref-type="fig" rid="F2">2B</xref>) 1.01 × longer than wide, length 0.20–0.22 (0.21, <italic>N</italic> = 3) mm, width 0.21–0.22 (0.22, <italic>N</italic> = 3) mm; ventral and dorsal surfaces with many spinules; TP triangular, elongated, acute, length 0.03 (0.03, <italic>N</italic> = 3) mm.</p><fig id="F2" position="float" orientation="portrait"><object-id xmlns:xlink="http://www.w3.org/1999/xlink" content-type="doi" xlink:type="simple">10.3897/zookeys.961.53882.figure2</object-id><object-id xmlns:xlink="http://www.w3.org/1999/xlink" content-type="arpha" xlink:type="simple">ABE309AE-41A5-59AC-989D-4BDADB795066</object-id><label>Figure 2.</label><caption><p><italic><tp:taxon-name><tp:taxon-name-part taxon-name-part-type="genus" reg="Dasyhelea">Dasyhelea</tp:taxon-name-part> <tp:taxon-name-part taxon-name-part-type="species" reg="silvatica">silvatica</tp:taxon-name-part></tp:taxon-name></italic> Wang, Zhang &amp; Yu. Male pupa (<bold>A–H</bold>), female pupa (<bold>I, J</bold>) <bold>A, I</bold> dorsal apotome <bold>B</bold> segment 9 <bold>C</bold> clypeal/labral sensilla and ocular sensilla <bold>D</bold> metathoracic sensilla, and first abdominal segment <bold>E</bold> anterolateral and anteromedial sensilla <bold>F</bold> dorsal and supra-alar sensilla <bold>G</bold> dorsolateral cephalic sclerite sensilla <bold>H</bold> segment 4 <bold>J</bold> segment 9. Abbreviations: Anterolateral sensilla (AL-1-T, AL-2-T, AL-3-T); clypeal/labral sensilla (CL-1-H, CL-2-H); dorsal apotome sensilla (DA-1-H, DA-2-H); dorsolateral cephalic sclerite sensilla (DL-1-H, DL-2-H, DL-3-H); dorsal setae (D-1-T, D-2-T, D-3-T); dorsal sensilla of segment 9 (D-5-IX); methatoracic sensilla (M-2-T, M-3-T); ocular sensilla (O-1-H, O-2-H) respiratory organ (RO); tergite 1 sensilla (D-2-I, D-4-I, D-7-I, L-1-I, L-2-I, L-3-I); genital lobe (<bold>GL</bold>); terminal process (<bold>TP</bold>). Scale bars: 0.1 mm.</p></caption><graphic xmlns:xlink="http://www.w3.org/1999/xlink" xlink:href="zookeys-961-119-g002.jpg" position="float" orientation="portrait" xlink:type="simple" id="oo_443206.jpg"><uri content-type="original_file" xlink:type="simple">https://binary.pensoft.net/fig/443206</uri></graphic></fig><p><bold><italic>Female</italic>.</bold> Similar to male with usual sexual differences. General coloration of exuviae pale brown, except dorsolateral cephalic sclerite brown. Dorsal apotome (Fig. <xref ref-type="fig" rid="F2">2I</xref>), DAL 0.12–0.13 (0.13, <italic>N</italic> = 2) mm, DAW 0.26–0.29 (0.27, <italic>N</italic> = 2) mm, DAW/DAL 2.14–2.26 (2.20, <italic>N</italic> = 2). Cephalothorax length 0.83–1.07 (0.95, <italic>N</italic> = 2) mm, width 0.66–0.80 (0.72, <italic>N</italic> = 2) mm. ROL 0.23–0.27 (0.25, <italic>N</italic> = 2) mm, ROW 0.03 (0.03, <italic>N</italic> = 2) mm; pedicel length 0.01 (<italic>N</italic> = 2) mm, ROP/ROL 0.04 (0.04, <italic>N</italic> = 2). Segment 9 (Fig. <xref ref-type="fig" rid="F2">2J</xref>) length 0.18–0.23 (0.21, <italic>N</italic> = 2) mm, width 0.22–0.23 (0.23, <italic>N</italic> = 2) mm; ventral surface with many spicules, single funnel-like structure medially. TP triangular, elongated, pointed (Fig. <xref ref-type="fig" rid="F2">2J</xref>).</p></tp:treatment-sec><tp:treatment-sec sec-type="redescription" id="SECID0EZAAE"><title>Redescription of adults</title><p>(Fig. <xref ref-type="fig" rid="F3">3A–T</xref>). <bold><italic>Male</italic></bold> (Fig. <xref ref-type="fig" rid="F3">3A–J</xref>). <bold><italic>Head</italic>.</bold> Brown. Frontal sclerite nearly round, with long, slender ventral projection (Fig. <xref ref-type="fig" rid="F3">3A</xref>). Eyes (Fig. <xref ref-type="fig" rid="F3">3B</xref>) contiguous, abutting medially for length of 1.0 ommatidia, with interfacetal hairs. Antennal flagellum (Fig. <xref ref-type="fig" rid="F3">3C</xref>) brown, flagellomere 13 with apical projection; AR 1.23. Clypeus (Fig. <xref ref-type="fig" rid="F3">3D</xref>) with five pairs of setae. Palpus (Fig. <xref ref-type="fig" rid="F3">3E</xref>) brown; third segment slender, PR 2.67, the length almost the sum of the fourth and fifth segments. Lengths of palpus segments in ratio of 10: 15: 30: 18: 17.</p><p><bold><italic>Thorax</italic>.</bold> Scutum shallow, scutellum yellow, with ten stout setae. Legs light brown, hind tibial comb with seven spines (Fig. <xref ref-type="fig" rid="F3">3F</xref>); foreleg TR 2.30, midleg TR 2.40, hind leg TR 2.46. Wing length 1.23 mm, width 0.40 mm, CR 0.50; wing membrane hyaline, densely covered with microtrichia, cubital fork at same level of distal portion of second radial cell. Halter light brown.</p><p><bold><italic>Abdomen</italic>.</bold> Brown. Genitalia: tergite 9 nearly trapezoidal with prominent, long with apical stout seta, apico-lateral processes. Posteromedial margin of sternite 9 with inconspicuous projection, Gonocoxite stout, 1.73 X longer than greatest width, gonostylus slender (Fig. <xref ref-type="fig" rid="F3">3G, H</xref>). Aedeagus (Fig. <xref ref-type="fig" rid="F3">3G, I</xref>) without median process, posterolateral arm symmetry, each arm tapers from the proximal portion to the distal portion, apex of arm curving inwards, arch high. Parameres (Fig. <xref ref-type="fig" rid="F3">3G, J</xref>) separate, with median lobe short, thin, lateral lobe curve, stout gradually.</p><p><bold><italic>Female</italic></bold> (Fig. <xref ref-type="fig" rid="F3">3K–T</xref>). <bold><italic>Head</italic>.</bold> Frontal sclerite oval, with long, slender ventral projection (Fig. <xref ref-type="fig" rid="F3">3K</xref>). Eyes (Fig. <xref ref-type="fig" rid="F3">3I</xref>) contiguous. Antennal flagellum (Fig. <xref ref-type="fig" rid="F3">3M</xref>) brown, with sculpture, flagellomere 13 with apical projection; AR 1.01. Clypeus (Fig. <xref ref-type="fig" rid="F3">3N</xref>) with five pairs of setae. Palpus (Fig. <xref ref-type="fig" rid="F3">3O</xref>) brown; third segment slender, PR 2.70, lengths of palpus segments in ratio of 3: 6: 14: 6: 8.</p><p><bold><italic>Thorax</italic>.</bold> Wing length 1.29–1.34 (1.22, <italic>N</italic> = 2) mm, width 0.51–0.54 (0.53, <italic>N</italic> = 2) mm, CR 0.48 (Fig. <xref ref-type="fig" rid="F3">3P</xref>). Hind tibial comb with ten spines (Fig. <xref ref-type="fig" rid="F3">3Q</xref>); foreleg TR 2.02, midleg TR 2.30, hind leg TR 2.38.</p><p><bold><italic>Abdomen</italic>.</bold> Similar to male. Subgenital plate (Fig. <xref ref-type="fig" rid="F3">3R, S</xref>) star-shaped, arch high, inner arch with a pair of processes. Spermatheca long ovoid (Fig. <xref ref-type="fig" rid="F3">3R, T</xref>), diameter 82 μm, neck long, curved, length 14.0 μm.</p></tp:treatment-sec><tp:treatment-sec sec-type="distribution" id="SECID0EFFAE"><title>Distribution.</title><p>China (Fujian Province, Guizhou Province).</p><fig id="F3" position="float" orientation="portrait"><object-id xmlns:xlink="http://www.w3.org/1999/xlink" content-type="doi" xlink:type="simple">10.3897/zookeys.961.53882.figure3</object-id><object-id xmlns:xlink="http://www.w3.org/1999/xlink" content-type="arpha" xlink:type="simple">4F8BFB2B-C4FE-5F60-85AD-D124049BD02B</object-id><label>Figure 3.</label><caption><p><italic><tp:taxon-name><tp:taxon-name-part taxon-name-part-type="genus" reg="Dasyhelea">Dasyhelea</tp:taxon-name-part> <tp:taxon-name-part taxon-name-part-type="species" reg="silvatica">silvatica</tp:taxon-name-part></tp:taxon-name></italic> Wang, Zhang &amp; Yu. Male adult (<bold>A–J</bold>), female adult (<bold>K–T</bold>) <bold>A, K</bold> frontal sclerite, anterior view <bold>B, L</bold> eyes contiguous, anterior view <bold>C, M</bold> flagellomeres, anterior view <bold>D, N</bold> clypeus, anterior view <bold>E, O</bold> palpus, anterior view <bold>F</bold> metatibial distae comb <bold>G</bold> genitalia, ventral view <bold>H</bold> genitalia, ventral view <bold>I</bold> aedeagus <bold>J</bold> paramere <bold>P</bold> wing <bold>Q</bold> hind tibial comb <bold>R</bold> subgenital plate and spermatheca, ventral view <bold>S</bold> subgenital plate, ventral view <bold>T</bold> spermatheca, ventral view. Scale bars: 0.1 mm.</p></caption><graphic xmlns:xlink="http://www.w3.org/1999/xlink" xlink:href="zookeys-961-119-g003.jpg" position="float" orientation="portrait" xlink:type="simple" id="oo_443207.jpg"><uri content-type="original_file" xlink:type="simple">https://binary.pensoft.net/fig/443207</uri></graphic></fig></tp:treatment-sec></tp:taxon-treatment>
